# Supplementary material for: The Impact of School-Based Nutrition Interventions on Parents and Other Family Members: A Systematic Literature Review
Source: Nutrients. 2022 Jun 9;14(12):2399. doi: 10.3390/nu14122399 (PMC9231235; doi:10.3390/nu14122399)
Supplement: Supplementary file 1 [file nutrients-14-02399-s001.zip]

Archive with 2 entries (2 files):
- E.A.Supplematary materials -final.pdf
- __MACOSX/._E.A.Supplematary materials -final.pdf
